# Supplementary material for: Comparative Studies of Extracts Obtained from Brassica oleracea L. Plants at Different Stages of Growth by Isolation and Determination of Isothiocyanates: An Assessment of Chemopreventive Properties of Broccoli
Source: Molecules. 2024 Jan 20;29(2):0. doi: 10.3390/molecules29020519 (PMC11154519; doi:10.3390/molecules29020519)
Supplement: Supplementary file 1 [file molecules-29-00519-s001.zip]

Archive with 1 entries (1 files):
- molecules-2809633-supplementary.pdf
